# Supplementary material for: Convolutional Neural Network Techniques for Brain Tumor Classification (from 2015 to 2022): Review, Challenges, and Future Perspectives
Source: Diagnostics (Basel). 2022 Jul 31;12(8):1850. doi: 10.3390/diagnostics12081850 (PMC9406354; doi:10.3390/diagnostics12081850)
Supplement: Supplementary file 1 [file diagnostics-12-01850-s001.zip]

Archive with 1 entries (1 files):
- diagnostics-1784859-Supplementary Table 1.xlsx
